# Supplementary material for: Patterns of divergence in the morphology of ceratopsian dinosaurs: sympatry is not a driver of ornament evolution
Source: Proc Biol Sci. 2018 Mar 21;285(1875):20180312. doi: 10.1098/rspb.2018.0312 (PMC5897650; doi:10.1098/rspb.2018.0312)
Supplement: Character matrix and phylogenetic distance data [file rspb20180312supp2.xlsx]

## Sheet: Internal characters
Taxon	6	7	12	14	15	16	22	23	24	25	26	27	28	29	30	31	33	34	35	36	37	38	39	40	44	45	46	47	51	52	53	54	55	56	57	58	59	60	69	70	71	72	76	80	90	91	92	93	100
Yinlong downsi	NA	NA	NA	1	1	0	NA	NA	NA	NA	NA	NA	NA	NA	NA	NA	NA	NA	NA	NA	NA	NA	NA	NA	NA	0	NA	NA	0	NA	NA	NA	NA	NA	NA	0	0	0	NA	NA	NA	NA	NA	0	NA	NA	NA	NA	NA
Chaoyangsaurus youngi	NA	NA	NA	0	0	NA	NA	NA	NA	NA	NA	NA	NA	NA	NA	NA	NA	1	NA	NA	NA	NA	NA	NA	NA	NA	NA	NA	0	NA	NA	NA	NA	NA	NA	0	1	NA	NA	NA	NA	NA	NA	NA	NA	NA	NA	NA	NA
Hualianceratops wucaiwanensis	NA	NA	NA	NA	NA	NA	NA	NA	NA	NA	NA	NA	NA	NA	NA	NA	NA	NA	NA	NA	NA	NA	NA	NA	NA	NA	NA	NA	0	NA	NA	NA	NA	NA	NA	NA	NA	NA	NA	NA	NA	NA	NA	0	NA	NA	NA	NA	NA
Xuanhuaceratops niei	NA	NA	NA	NA	1	0	NA	NA	NA	NA	NA	NA	NA	NA	NA	NA	NA	NA	NA	NA	NA	NA	NA	NA	NA	NA	NA	NA	0	NA	NA	NA	NA	NA	NA	NA	NA	NA	NA	NA	NA	NA	NA	NA	NA	NA	NA	NA	NA
Psittacosaurus gobiensis	NA	0	NA	0	0	NA	NA	NA	NA	NA	NA	NA	NA	NA	NA	NA	NA	1	NA	NA	NA	NA	NA	NA	1	0	NA	NA	0	NA	NA	NA	NA	NA	NA	1	0	1	NA	NA	NA	NA	NA	0	NA	NA	NA	NA	NA
Psittacosaurus lujiatunensis	NA	0	NA	0	0	NA	NA	NA	NA	NA	NA	NA	NA	NA	NA	NA	NA	1	NA	NA	NA	NA	NA	NA	1	0	NA	NA	0	NA	NA	NA	NA	NA	NA	1	0	1	NA	NA	NA	NA	NA	0	NA	NA	NA	NA	NA
Psittacosaurus mongoliensis	NA	1	NA	0	0	NA	NA	NA	NA	NA	NA	NA	NA	NA	NA	NA	NA	1	NA	NA	NA	NA	NA	NA	1	0	NA	NA	1	NA	NA	NA	NA	NA	NA	0	1	1	NA	NA	NA	NA	NA	0	NA	NA	NA	NA	NA
Psittacosaurus mazongshanensis	NA	NA	NA	0	0	NA	NA	NA	NA	NA	NA	NA	NA	NA	NA	NA	NA	NA	NA	NA	NA	NA	NA	NA	NA	NA	NA	NA	NA	NA	NA	NA	NA	NA	NA	NA	1	NA	NA	NA	NA	NA	NA	NA	NA	NA	NA	NA	NA
Psittacosaurus neimongoliensis	NA	NA	NA	NA	NA	NA	NA	NA	NA	NA	NA	NA	NA	NA	NA	NA	NA	NA	NA	NA	NA	NA	NA	NA	NA	NA	NA	NA	NA	NA	NA	NA	NA	NA	NA	NA	NA	NA	NA	NA	NA	NA	NA	NA	NA	NA	NA	NA	NA
Psittacosaurus meileyingensis	NA	NA	NA	0	NA	NA	NA	NA	NA	NA	NA	NA	NA	NA	NA	NA	NA	NA	NA	NA	NA	NA	NA	NA	NA	NA	NA	NA	NA	NA	NA	NA	NA	NA	NA	NA	NA	NA	NA	NA	NA	NA	NA	NA	NA	NA	NA	NA	NA
Psittacosaurus sibiricus	NA	NA	NA	0	0	NA	NA	NA	NA	NA	NA	NA	NA	NA	NA	NA	NA	NA	NA	NA	NA	NA	NA	NA	NA	NA	NA	NA	NA	NA	NA	NA	NA	NA	NA	NA	NA	NA	NA	NA	NA	NA	NA	NA	NA	NA	NA	NA	NA
Psittacosaurus sinensis	NA	NA	NA	0	0	NA	NA	NA	NA	NA	NA	NA	NA	NA	NA	NA	NA	1	NA	NA	NA	NA	NA	NA	NA	0	NA	NA	1	NA	NA	NA	NA	NA	NA	0	0	1	NA	NA	NA	NA	NA	0	NA	NA	NA	NA	NA
Psittacosaurus xinjiangensis	NA	NA	NA	NA	NA	NA	NA	NA	NA	NA	NA	NA	NA	NA	NA	NA	NA	NA	NA	NA	NA	NA	NA	NA	NA	NA	NA	NA	NA	NA	NA	NA	NA	NA	NA	NA	NA	NA	NA	NA	NA	NA	NA	NA	NA	NA	NA	NA	NA
Mosaiceratops azumai	NA	NA	NA	0	0	NA	NA	NA	NA	NA	NA	NA	NA	NA	NA	NA	NA	NA	NA	NA	NA	NA	NA	NA	0	0	NA	NA	NA	NA	NA	NA	NA	NA	NA	0	0	1	NA	NA	NA	NA	NA	0	NA	NA	NA	NA	NA
Liaoceratops yanzigouensis	NA	1	NA	1	2	1	NA	NA	NA	NA	NA	NA	NA	NA	NA	NA	NA	1	NA	NA	NA	NA	NA	NA	1	0	NA	NA	1	NA	NA	NA	NA	NA	NA	0	1	0	NA	NA	NA	NA	NA	0	NA	NA	NA	NA	NA
Yamaceratops dorngobiensis	NA	0	NA	NA	NA	NA	NA	NA	NA	NA	NA	NA	NA	NA	NA	NA	NA	NA	NA	NA	NA	NA	NA	NA	NA	NA	NA	NA	1	NA	NA	NA	NA	NA	NA	0	0	NA	NA	NA	NA	NA	NA	0	NA	NA	NA	NA	NA
Auroroceratops rugosus	NA	0	NA	1	2	1	NA	NA	NA	NA	NA	NA	NA	NA	NA	NA	NA	1	NA	NA	NA	NA	NA	NA	0	0	NA	NA	1	NA	NA	NA	NA	NA	NA	0	0	0	NA	NA	NA	NA	NA	0	NA	NA	NA	NA	NA
Archaeoceratops yujingziensis	NA	0	NA	1	2	1	NA	NA	NA	NA	NA	NA	NA	NA	NA	NA	NA	1	NA	NA	NA	NA	NA	NA	0	0	NA	NA	1	NA	NA	NA	NA	NA	NA	0	0	0	NA	NA	NA	NA	NA	0	NA	NA	NA	NA	NA
Archaeoceratops oshimai	NA	NA	NA	NA	NA	NA	NA	NA	NA	NA	NA	NA	NA	NA	NA	NA	NA	NA	NA	NA	NA	NA	NA	NA	NA	NA	NA	NA	NA	NA	NA	NA	NA	NA	NA	NA	NA	NA	NA	NA	NA	NA	NA	NA	NA	NA	NA	NA	NA
Aquilops americanus	NA	NA	NA	1	2	1	NA	NA	NA	NA	NA	NA	NA	NA	NA	NA	NA	NA	NA	NA	NA	NA	NA	NA	NA	0	NA	NA	1	NA	NA	NA	NA	NA	NA	0	0	0	NA	NA	NA	NA	NA	0	NA	NA	NA	NA	NA
Unescoceratops koppeihusi	NA	NA	NA	NA	NA	NA	NA	NA	NA	NA	NA	NA	NA	NA	NA	NA	NA	NA	NA	NA	NA	NA	NA	NA	NA	NA	NA	NA	NA	NA	NA	NA	NA	NA	NA	NA	NA	NA	NA	NA	NA	NA	NA	NA	NA	NA	NA	NA	NA
Gryphoceratops morrisoni	NA	NA	NA	NA	NA	NA	NA	NA	NA	NA	NA	NA	NA	NA	NA	NA	NA	NA	NA	NA	NA	NA	NA	NA	NA	NA	NA	NA	NA	NA	NA	NA	NA	NA	NA	NA	NA	NA	NA	NA	NA	NA	NA	NA	NA	NA	NA	NA	NA
Zhuchengceratops inexpectus	NA	NA	NA	NA	NA	NA	NA	NA	NA	NA	NA	NA	NA	NA	NA	NA	NA	NA	NA	NA	NA	NA	NA	NA	NA	NA	NA	NA	1	NA	NA	NA	NA	NA	NA	1	NA	NA	NA	NA	NA	NA	NA	NA	NA	NA	NA	NA	NA
Helioceratops brachygnathus	NA	NA	NA	NA	NA	NA	NA	NA	NA	NA	NA	NA	NA	NA	NA	NA	NA	NA	NA	NA	NA	NA	NA	NA	NA	NA	NA	NA	NA	NA	NA	NA	NA	NA	NA	NA	NA	NA	NA	NA	NA	NA	NA	NA	NA	NA	NA	NA	NA
Koreaceratops hwaseongensis	NA	NA	NA	NA	NA	NA	NA	NA	NA	NA	NA	NA	NA	NA	NA	NA	NA	NA	NA	NA	NA	NA	NA	NA	NA	NA	NA	NA	NA	NA	NA	NA	NA	NA	NA	NA	NA	NA	NA	NA	NA	NA	NA	NA	NA	NA	NA	NA	NA
Asiaceratops salsopaludalis	NA	NA	NA	NA	2	1	NA	NA	NA	NA	NA	NA	NA	NA	NA	NA	NA	1	NA	NA	NA	NA	NA	NA	NA	NA	NA	NA	NA	NA	NA	NA	NA	NA	NA	0	NA	NA	NA	NA	NA	NA	NA	NA	NA	NA	NA	NA	NA
Cerasinops hodgskissi	NA	NA	NA	NA	NA	NA	NA	NA	NA	NA	NA	NA	NA	NA	NA	NA	NA	NA	NA	NA	NA	NA	NA	NA	NA	0	NA	NA	1	NA	NA	NA	NA	NA	NA	0	NA	NA	NA	NA	NA	NA	NA	NA	NA	NA	NA	NA	NA
Montanaceratops cerorhynchus	NA	0	NA	NA	2	1	NA	NA	NA	NA	NA	NA	NA	NA	NA	NA	NA	NA	NA	NA	NA	NA	NA	NA	NA	NA	NA	NA	NA	NA	NA	NA	NA	NA	NA	0	0	NA	NA	NA	NA	NA	NA	1	NA	NA	NA	NA	NA
Prenoceratops pieganensis	NA	NA	NA	1	2	1	NA	NA	NA	NA	NA	NA	NA	NA	NA	NA	NA	1	NA	NA	NA	NA	NA	NA	0	0	NA	NA	1	NA	NA	NA	NA	NA	NA	0	0	0	NA	NA	NA	NA	NA	1	NA	NA	NA	NA	NA
Leptoceratops gracilis	0	0	1	1	2	1	0	NA	NA	NA	NA	NA	NA	NA	NA	NA	0	1	0	1	1	0	0	0	0	0	NA	NA	1	1	1	NA	NA	1	0	1	0	0	1	0	NA	NA	0	1	NA	NA	0	NA	0
Udanoceratops tschizhovi	NA	0	NA	1	2	1	NA	NA	NA	NA	NA	NA	NA	NA	NA	NA	NA	1	NA	NA	NA	NA	NA	NA	NA	0	NA	NA	NA	NA	NA	NA	NA	NA	NA	1	NA	NA	NA	NA	NA	NA	NA	NA	NA	NA	NA	NA	NA
Graciliceratops mongoliensis	0	0	NA	NA	NA	NA	NA	NA	NA	NA	NA	NA	NA	NA	NA	NA	NA	NA	NA	NA	NA	NA	NA	NA	NA	NA	NA	NA	NA	NA	NA	NA	NA	NA	NA	NA	NA	NA	NA	NA	NA	NA	NA	NA	NA	NA	NA	NA	NA
Protoceratops andrewsi	0	0	1	1	2	1	0	NA	NA	NA	NA	NA	NA	NA	NA	NA	0	1	0	1	1	0	0	0	0	0	NA	NA	1	1	1	0	0	0	0	0	0	1	2	0	NA	NA	0	1	NA	NA	1	0	0
Protoceratops hellenikorhinus	NA	NA	1	1	2	1	0	NA	NA	NA	NA	NA	NA	NA	NA	NA	0	NA	0	0	NA	0	0	0	0	0	NA	NA	1	1	1	NA	NA	NA	NA	NA	NA	1	2	0	NA	NA	0	1	NA	NA	1	0	0
Ajkaceratops kozmai	0	0	1	1	2	1	0	NA	NA	NA	NA	NA	NA	NA	NA	NA	0	1	NA	1	NA	0	1	0	NA	1	0	0	NA	NA	NA	NA	NA	NA	NA	NA	NA	0	NA	NA	NA	NA	NA	NA	NA	NA	NA	NA	NA
Magnirostris dodsoni	0	0	1	1	2	1	0	NA	NA	NA	NA	NA	NA	NA	NA	NA	0	1	0	0	NA	2	1	0	0	1	0	0	0	1	1	0	0	0	0	0	0	0	2	1	1	0	1	1	0	NA	1	NA	0
Bagaceratops rozhdestvenskyi	0	0	1	1	2	1	0	NA	NA	NA	NA	NA	NA	NA	NA	NA	0	1	0	1	0	2	1	0	0	1	0	0	0	1	1	0	0	0	0	0	0	0	2	1	1	0	1	1	0	NA	1	0	0
Turanoceratops tardabilis	NA	NA	NA	NA	NA	NA	NA	NA	NA	NA	NA	NA	NA	NA	NA	NA	NA	NA	NA	NA	NA	NA	NA	NA	NA	NA	NA	NA	NA	1	1	0	0	NA	0	0	NA	NA	NA	NA	NA	NA	NA	NA	0	NA	NA	NA	NA
Zuniceratops christopheri	NA	NA	1	1	2	1	0	NA	NA	NA	0	NA	NA	0	NA	NA	0	NA	NA	0	NA	0	1	0	NA	1	0	1	1	1	1	0	0	1	0	0	NA	0	1	1	0	1	1	NA	0	NA	1	1	NA
Diabloceratops eatoni	1	1	1	2	2	1	1	0	0	NA	0	NA	NA	0	NA	NA	1	1	0	1	1	1	1	1	0	1	0	1	1	1	1	NA	NA	1	0	0	0	0	2	1	0	1	1	1	NA	NA	1	1	1
Machairoceratops cronusi	NA	NA	NA	NA	NA	NA	NA	NA	NA	NA	NA	NA	NA	NA	NA	NA	NA	NA	NA	NA	NA	NA	NA	NA	NA	NA	NA	NA	NA	NA	NA	NA	NA	NA	NA	NA	NA	NA	NA	NA	NA	NA	NA	NA	NA	NA	NA	NA	1
Albertaceratops nesmoi	NA	NA	1	2	2	1	1	0	0	NA	0	NA	NA	0	NA	NA	NA	NA	NA	NA	NA	NA	NA	0	0	0	NA	NA	1	1	1	1	0	1	NA	0	0	0	NA	NA	NA	NA	NA	1	NA	NA	1	1	1
Medusaceratops lokii	NA	NA	1	2	2	1	NA	NA	NA	NA	NA	NA	NA	NA	NA	NA	NA	1	1	1	1	NA	NA	NA	0	0	NA	NA	1	1	1	1	0	1	NA	0	0	0	NA	NA	NA	NA	NA	1	1	1	1	NA	NA
Xenoceratops foremostensis	NA	NA	NA	NA	NA	NA	NA	NA	NA	NA	NA	NA	NA	NA	NA	NA	NA	NA	NA	NA	NA	NA	NA	NA	NA	NA	NA	NA	NA	NA	NA	NA	NA	NA	NA	NA	NA	NA	NA	NA	NA	NA	NA	NA	NA	NA	NA	NA	NA
Wendiceratops pinhornensis	NA	NA	1	2	2	1	1	0	0	NA	0	NA	NA	0	NA	NA	NA	NA	NA	NA	NA	NA	NA	NA	NA	0	NA	NA	1	1	1	1	0	1	0	0	0	NA	NA	1	NA	1	NA	NA	NA	NA	NA	NA	1
Sinoceratops zhuchengensis	NA	NA	NA	NA	NA	NA	NA	NA	NA	NA	NA	NA	NA	NA	NA	NA	NA	NA	NA	NA	NA	NA	NA	NA	NA	1	0	1	NA	NA	NA	NA	NA	NA	NA	NA	NA	0	NA	NA	NA	NA	NA	1	NA	NA	1	1	NA
Nasutuceratops titusi	NA	NA	1	2	2	1	1	0	0	NA	0	NA	NA	0	NA	NA	1	1	1	1	1	1	0	0	0	0	NA	NA	1	1	1	1	0	1	0	0	0	0	1	1	0	1	1	1	1	1	1	1	1
Avaceratops lammersi	NA	NA	1	2	2	1	1	0	0	NA	0	NA	NA	0	NA	NA	0	1	1	1	1	1	0	NA	0	0	NA	NA	1	1	1	1	0	1	0	0	0	0	1	1	0	1	1	1	1	1	1	1	1
Maltaceratops hammondorum	NA	NA	NA	NA	NA	NA	NA	NA	NA	NA	NA	NA	NA	NA	NA	NA	NA	NA	NA	NA	NA	NA	NA	NA	NA	NA	NA	NA	NA	NA	NA	NA	NA	NA	NA	NA	NA	NA	NA	NA	NA	NA	NA	NA	NA	NA	NA	NA	NA
Spinops sternbergorum	NA	NA	1	NA	NA	NA	NA	NA	NA	NA	0	NA	NA	0	NA	NA	NA	NA	NA	NA	NA	NA	NA	NA	NA	0	NA	NA	NA	NA	NA	NA	NA	NA	NA	NA	NA	0	NA	NA	NA	NA	1	NA	1	0	1	NA	1
Coronosaurus brinkmani	NA	NA	1	2	2	1	NA	NA	NA	NA	0	NA	NA	0	NA	NA	NA	1	1	1	1	NA	NA	0	0	0	NA	NA	1	0	0	1	0	1	1	0	0	0	2	1	0	1	1	1	1	0	1	1	1
Centrosaurus apertus	1	1	1	2	2	1	1	0	0	NA	0	NA	NA	0	NA	NA	1	1	1	1	1	1	0	0	0	0	NA	NA	1	0	0	1	0	1	1	0	0	0	2	1	0	1	1	1	1	0	1	1	1
Styracosaurus albertensis	1	1	1	2	2	1	1	0	0	NA	0	NA	NA	0	NA	NA	1	1	1	1	1	1	0	0	0	0	NA	NA	1	0	0	1	0	1	1	0	0	0	2	1	0	1	1	1	1	0	1	1	1
Rubeosaurus ovatus	NA	NA	1	NA	2	1	NA	NA	0	NA	0	NA	NA	0	NA	NA	1	1	NA	1	1	NA	NA	0	0	NA	NA	NA	1	NA	NA	NA	NA	NA	NA	NA	NA	0	NA	NA	NA	NA	NA	NA	1	0	1	1	NA
Einiosaurus procurvacornis	1	1	1	2	2	1	NA	NA	0	NA	0	NA	NA	0	NA	NA	NA	NA	NA	NA	NA	NA	NA	NA	0	0	NA	NA	1	0	0	1	0	1	1	0	0	0	2	1	1	1	1	1	1	1	1	1	1
Achelousaurus horneri	1	1	1	2	2	1	1	0	0	NA	0	NA	NA	0	NA	NA	1	1	1	1	1	1	0	NA	0	0	NA	NA	1	0	0	1	0	1	1	0	0	0	1	1	1	1	1	1	1	1	1	1	1
Pachyrhinosaurus canadensis	NA	NA	1	2	2	1	1	0	0	NA	0	NA	NA	0	NA	NA	1	1	1	1	1	1	0	NA	0	0	NA	NA	1	0	0	1	0	1	1	0	0	0	1	1	1	1	1	1	1	1	1	1	1
Pachyrhinosaurus lakustai	1	1	1	2	2	1	1	0	0	NA	0	NA	NA	0	NA	NA	1	1	1	1	1	1	0	0	0	0	NA	NA	1	0	0	1	0	1	1	0	0	0	1	1	1	1	1	1	1	1	1	1	1
Pachyrhinosaurus perotorum	NA	1	1	2	2	1	1	0	0	NA	0	NA	NA	0	NA	NA	1	1	1	1	1	NA	NA	NA	0	0	NA	NA	1	0	NA	NA	NA	1	1	NA	NA	0	1	1	1	1	NA	NA	NA	NA	1	1	NA
Kosmoceratops richardsoni	1	1	1	2	2	1	2	1	1	0	1	0	NA	1	1	0	0	1	0	0	NA	2	1	0	0	1	1	1	1	0	0	1	NA	1	NA	NA	NA	0	2	1	1	0	1	1	1	1	1	1	1
Vagaceratops irvinensis	NA	NA	1	2	2	1	2	1	1	NA	1	0	NA	1	0	0	0	1	0	0	NA	2	1	0	0	NA	NA	NA	1	0	0	1	1	1	1	0	0	0	2	1	1	0	1	1	1	1	1	1	1
Agujaceratops mariscalensis	1	1	1	2	2	1	2	0	1	0	1	0	NA	1	0	0	0	1	0	0	NA	2	1	1	0	1	1	1	1	0	0	1	1	1	1	0	0	0	2	1	1	0	1	1	1	1	1	1	1
Mercuriceratops gemini	NA	NA	NA	NA	NA	NA	NA	NA	NA	NA	NA	NA	NA	NA	NA	NA	NA	NA	NA	NA	NA	NA	NA	NA	NA	NA	NA	NA	NA	NA	NA	NA	NA	NA	NA	NA	NA	NA	NA	NA	NA	NA	NA	NA	NA	NA	NA	NA	NA
Mojoceratops kaiseni	1	1	1	2	2	1	2	0	1	0	1	0	NA	1	0	0	0	1	0	0	NA	2	1	0	0	1	1	1	1	0	0	1	1	1	1	0	0	0	2	1	1	0	1	1	1	1	1	1	1
Chasmosaurus belli	1	1	1	2	2	1	2	0	1	0	1	0	NA	1	0	0	0	1	0	0	NA	2	1	0	0	1	1	1	1	0	0	1	1	1	1	0	0	0	2	1	1	0	1	1	NA	NA	1	1	1
Chasmosaurus russelli	NA	NA	1	2	2	1	2	1	1	0	1	0	NA	1	1	0	0	1	0	0	NA	2	1	0	0	1	1	1	1	0	0	NA	NA	1	1	0	0	0	2	1	1	0	1	1	1	1	1	1	1
Utahceratops gettyi	1	1	1	2	2	1	2	0	1	1	1	0	NA	1	1	0	0	1	0	0	NA	2	1	1	0	1	1	1	1	0	0	1	1	1	1	0	0	0	2	1	1	0	1	1	1	1	1	1	1
Pentaceratops sternbergii	1	1	1	2	2	1	2	0	1	1	1	0	NA	1	1	0	0	1	0	0	NA	2	1	1	0	1	1	1	1	0	0	1	1	1	1	0	0	0	2	1	1	0	1	1	1	1	1	1	1
Coahuilaceratops magnacuerna	1	NA	1	2	2	1	2	1	NA	NA	1	0	NA	NA	NA	NA	0	1	0	0	NA	NA	NA	1	0	NA	NA	NA	1	0	0	1	1	1	1	0	0	0	2	NA	NA	NA	NA	NA	1	1	NA	NA	NA
Anchiceratops ornatus	NA	NA	1	2	2	1	2	1	0	NA	1	0	NA	1	1	0	0	1	0	0	NA	2	0	0	0	1	1	1	1	0	0	1	1	1	1	0	0	0	2	1	1	0	1	1	1	1	1	1	1
Bravoceratops polyphemus	NA	NA	NA	NA	NA	NA	NA	NA	NA	NA	NA	NA	NA	NA	NA	NA	NA	NA	NA	NA	NA	NA	NA	NA	NA	NA	NA	NA	NA	NA	NA	NA	NA	NA	NA	NA	NA	0	2	1	NA	NA	NA	NA	1	1	NA	NA	NA
Regaliceratops peterhewsi	NA	NA	1	2	2	1	2	1	0	NA	1	1	0	1	1	0	0	1	0	0	NA	2	0	0	0	1	1	1	1	0	0	NA	NA	1	NA	0	0	0	2	1	1	0	1	1	NA	NA	1	1	1
Arrhinoceratops brachyops	1	1	1	2	2	1	2	1	0	NA	1	0	NA	1	1	0	0	1	0	0	NA	2	0	0	0	1	1	1	1	0	0	1	NA	1	1	0	0	0	2	1	1	0	1	1	1	1	1	1	1
Ojoceratops fowleri	NA	NA	1	NA	NA	NA	NA	NA	NA	NA	NA	NA	NA	NA	NA	NA	NA	NA	NA	NA	NA	NA	NA	0	0	NA	NA	NA	NA	NA	NA	NA	NA	NA	NA	NA	NA	0	NA	NA	NA	NA	NA	NA	NA	NA	NA	NA	NA
Torosaurus latus	1	1	1	2	2	1	2	0	NA	NA	1	1	1	NA	NA	1	0	1	0	0	NA	2	0	NA	0	1	1	1	1	0	0	1	1	1	1	0	0	0	2	1	1	0	1	1	1	1	1	1	1
Torosaurus utahensis	NA	NA	NA	NA	NA	NA	NA	NA	NA	NA	NA	NA	NA	NA	NA	NA	NA	NA	NA	NA	NA	NA	NA	NA	NA	NA	NA	NA	NA	NA	NA	NA	NA	NA	NA	NA	NA	0	2	NA	NA	NA	1	1	1	1	1	1	1
Eotriceratops xerinsularis	NA	NA	1	2	2	1	2	0	0	NA	1	1	0	1	1	0	0	1	0	0	NA	NA	NA	0	0	NA	NA	NA	1	0	0	1	1	1	1	0	0	0	NA	NA	NA	0	NA	1	1	1	1	1	1
Nedoceratops hatcheri	1	1	1	2	2	1	2	0	0	NA	1	1	1	1	1	1	0	1	0	0	NA	2	0	NA	NA	1	1	1	1	0	0	NA	NA	1	1	0	0	0	NA	1	1	0	NA	1	NA	NA	NA	NA	NA
Triceratops horridus	1	1	1	2	2	1	2	0	0	NA	1	1	1	1	1	1	0	1	0	0	NA	2	0	0	0	1	1	1	1	0	0	1	1	1	1	0	0	0	2	1	1	0	1	1	1	1	1	1	1
Triceratops prorsus	1	1	1	2	2	1	2	0	0	NA	1	1	1	1	1	1	0	1	0	0	NA	2	0	0	0	1	1	1	1	0	0	1	1	1	1	0	0	0	2	1	1	0	1	1	1	1	1	1	1
[truncated: 147 more columns]

## Sheet: Display characters
Taxon	1	2	3	5	62	63	64	65	66	67	81	82	83	84	85	86	87	88	89	94	96	97	101	102	103	105	106	119	120	126	130	131	133	135	136	137	138	139	140	142	143	153	154	155	156	157	158	159	160
Yinlong downsi	0	1	0	2	0	NA	NA	NA	NA	NA	1	0	NA	NA	NA	NA	NA	NA	NA	0	NA	0	0	0	NA	NA	NA	0	NA	NA	0	0	1	1	0	2	0	NA	NA	0	0	1	0	NA	NA	NA	NA	NA	NA
Chaoyangsaurus youngi	1	1	NA	3	NA	NA	NA	NA	NA	NA	1	NA	NA	NA	NA	NA	NA	NA	NA	0	NA	1	0	0	NA	NA	NA	NA	NA	NA	NA	NA	NA	NA	NA	NA	NA	NA	NA	NA	NA	NA	NA	NA	NA	NA	NA	NA	NA
Hualianceratops wucaiwanensis	NA	NA	NA	NA	NA	NA	NA	NA	NA	NA	1	0	NA	NA	NA	NA	NA	NA	NA	0	NA	1	0	0	NA	NA	NA	NA	NA	NA	0	0	NA	NA	NA	NA	NA	NA	NA	NA	NA	NA	NA	NA	NA	NA	NA	NA	NA
Xuanhuaceratops niei	NA	NA	NA	0	NA	NA	NA	NA	NA	NA	1	NA	NA	NA	NA	NA	NA	NA	NA	NA	NA	NA	NA	NA	NA	NA	NA	NA	NA	NA	NA	NA	NA	NA	NA	NA	NA	NA	NA	NA	NA	NA	NA	NA	NA	NA	NA	NA	NA
Psittacosaurus gobiensis	1	1	1	3	0	NA	NA	NA	NA	NA	0	0	NA	NA	NA	NA	NA	NA	NA	0	NA	1	1	0	NA	NA	NA	0	NA	NA	0	0	NA	NA	NA	NA	NA	NA	NA	NA	0	0	NA	NA	NA	NA	NA	NA	NA
Psittacosaurus lujiatunensis	1	1	1	0	0	NA	NA	NA	NA	NA	0	0	NA	NA	NA	NA	NA	NA	NA	0	NA	1	1	0	NA	NA	NA	0	NA	NA	0	0	1	1	0	2	0	NA	NA	0	0	0	NA	NA	NA	NA	NA	NA	NA
Psittacosaurus mongoliensis	1	1	1	3	NA	NA	NA	NA	NA	NA	0	0	NA	NA	NA	NA	NA	NA	NA	NA	NA	1	1	0	NA	NA	NA	1	0	NA	0	0	1	1	NA	NA	NA	NA	NA	NA	NA	NA	NA	NA	NA	NA	NA	NA	NA
Psittacosaurus mazongshanensis	NA	NA	NA	NA	NA	NA	NA	NA	NA	NA	0	0	NA	NA	NA	NA	NA	NA	NA	NA	NA	NA	NA	NA	NA	NA	NA	NA	NA	NA	NA	NA	NA	NA	NA	NA	NA	NA	NA	NA	NA	NA	NA	NA	NA	NA	NA	NA	NA
Psittacosaurus neimongoliensis	NA	NA	NA	NA	NA	NA	NA	NA	NA	NA	NA	NA	NA	NA	NA	NA	NA	NA	NA	NA	NA	NA	NA	NA	NA	NA	NA	NA	NA	NA	NA	NA	NA	NA	NA	NA	NA	NA	NA	NA	NA	NA	NA	NA	NA	NA	NA	NA	NA
Psittacosaurus meileyingensis	NA	NA	NA	NA	NA	NA	NA	NA	NA	NA	NA	NA	NA	NA	NA	NA	NA	NA	NA	NA	NA	NA	NA	NA	NA	NA	NA	NA	NA	NA	NA	NA	NA	NA	NA	NA	NA	NA	NA	NA	NA	NA	NA	NA	NA	NA	NA	NA	NA
Psittacosaurus sibiricus	1	1	1	3	NA	NA	NA	NA	NA	NA	NA	NA	NA	NA	NA	NA	NA	NA	NA	NA	NA	NA	NA	NA	NA	NA	NA	NA	NA	NA	NA	NA	NA	NA	NA	NA	NA	NA	NA	NA	NA	0	NA	NA	NA	NA	NA	NA	NA
Psittacosaurus sinensis	1	1	1	3	NA	NA	NA	NA	NA	NA	0	0	NA	NA	NA	NA	NA	NA	NA	NA	NA	1	NA	NA	NA	NA	NA	NA	NA	NA	0	0	1	NA	NA	NA	NA	NA	NA	NA	NA	0	NA	NA	NA	NA	NA	NA	NA
Psittacosaurus xinjiangensis	NA	NA	NA	NA	NA	NA	NA	NA	NA	NA	NA	NA	NA	NA	NA	NA	NA	NA	NA	NA	NA	NA	NA	NA	NA	NA	NA	NA	NA	NA	NA	NA	NA	NA	NA	NA	NA	NA	NA	NA	NA	0	NA	NA	NA	NA	NA	NA	NA
Mosaiceratops azumai	1	1	1	1	NA	NA	NA	NA	NA	NA	0	0	NA	NA	NA	NA	NA	NA	NA	NA	NA	1	NA	NA	NA	NA	NA	NA	NA	NA	0	0	NA	NA	NA	NA	NA	NA	NA	NA	NA	0	NA	NA	NA	NA	NA	NA	NA
Liaoceratops yanzigouensis	1	1	1	2	NA	NA	NA	NA	NA	NA	0	0	NA	NA	NA	NA	NA	NA	NA	NA	NA	0	NA	NA	NA	NA	NA	NA	NA	NA	0	0	1	NA	NA	NA	NA	NA	NA	NA	NA	0	NA	NA	NA	NA	NA	NA	NA
Yamaceratops dorngobiensis	1	1	NA	2	NA	NA	NA	NA	NA	NA	0	0	NA	NA	NA	NA	NA	NA	NA	NA	NA	0	NA	NA	NA	NA	NA	NA	NA	NA	0	0	1	NA	NA	NA	NA	NA	NA	NA	NA	0	NA	NA	NA	NA	NA	NA	NA
Auroroceratops rugosus	1	NA	1	2	NA	NA	NA	NA	NA	NA	0	0	NA	NA	NA	NA	NA	NA	NA	NA	NA	1	NA	NA	NA	NA	NA	NA	NA	NA	0	0	1	NA	NA	NA	NA	NA	NA	NA	NA	0	NA	NA	NA	NA	NA	NA	NA
Archaeoceratops yujingziensis	1	1	1	0	NA	NA	NA	NA	NA	NA	0	0	NA	NA	NA	NA	NA	NA	NA	NA	NA	1	NA	NA	NA	NA	NA	NA	NA	NA	0	0	1	NA	NA	NA	NA	NA	NA	NA	NA	0	NA	NA	NA	NA	NA	NA	NA
Archaeoceratops oshimai	NA	NA	NA	NA	NA	NA	NA	NA	NA	NA	NA	NA	NA	NA	NA	NA	NA	NA	NA	NA	NA	NA	NA	NA	NA	NA	NA	NA	NA	NA	NA	NA	NA	NA	NA	NA	NA	NA	NA	NA	NA	NA	NA	NA	NA	NA	NA	NA	NA
Aquilops americanus	1	NA	1	2	NA	NA	NA	NA	NA	NA	0	0	NA	NA	NA	NA	NA	NA	NA	NA	NA	1	NA	NA	NA	NA	NA	NA	NA	NA	NA	NA	NA	NA	NA	NA	NA	NA	NA	NA	NA	NA	NA	NA	NA	NA	NA	NA	NA
Unescoceratops koppeihusi	NA	NA	NA	NA	NA	NA	NA	NA	NA	NA	NA	NA	NA	NA	NA	NA	NA	NA	NA	NA	NA	NA	NA	NA	NA	NA	NA	NA	NA	NA	NA	NA	NA	NA	NA	NA	NA	NA	NA	NA	NA	NA	NA	NA	NA	NA	NA	NA	NA
Gryphoceratops morrisoni	NA	NA	NA	NA	NA	NA	NA	NA	NA	NA	NA	NA	NA	NA	NA	NA	NA	NA	NA	NA	NA	NA	NA	NA	NA	NA	NA	NA	NA	NA	NA	NA	NA	NA	NA	NA	NA	NA	NA	NA	NA	NA	NA	NA	NA	NA	NA	NA	NA
Zhuchengceratops inexpectus	1	NA	NA	NA	NA	NA	NA	NA	NA	NA	NA	NA	NA	NA	NA	NA	NA	NA	NA	NA	NA	NA	NA	NA	NA	NA	NA	NA	NA	NA	NA	NA	NA	NA	NA	NA	NA	NA	NA	NA	NA	NA	NA	NA	NA	NA	NA	NA	NA
Helioceratops brachygnathus	NA	NA	NA	NA	NA	NA	NA	NA	NA	NA	NA	NA	NA	NA	NA	NA	NA	NA	NA	NA	NA	NA	NA	NA	NA	NA	NA	NA	NA	NA	NA	NA	NA	NA	NA	NA	NA	NA	NA	NA	NA	NA	NA	NA	NA	NA	NA	NA	NA
Koreaceratops hwaseongensis	NA	NA	NA	NA	NA	NA	NA	NA	NA	NA	NA	NA	NA	NA	NA	NA	NA	NA	NA	NA	NA	NA	NA	NA	NA	NA	NA	NA	NA	NA	NA	NA	NA	NA	NA	NA	NA	NA	NA	NA	NA	NA	NA	NA	NA	NA	NA	NA	NA
Asiaceratops salsopaludalis	NA	NA	NA	NA	NA	NA	NA	NA	NA	NA	NA	NA	NA	NA	NA	NA	NA	NA	NA	NA	NA	NA	NA	NA	NA	NA	NA	NA	NA	NA	NA	NA	NA	NA	NA	NA	NA	NA	NA	NA	NA	NA	NA	NA	NA	NA	NA	NA	NA
Cerasinops hodgskissi	1	NA	NA	1	NA	NA	NA	NA	NA	NA	0	0	NA	NA	NA	NA	NA	NA	NA	NA	NA	0	NA	0	NA	NA	NA	NA	NA	NA	0	0	1	NA	NA	NA	0	NA	NA	NA	NA	0	NA	NA	NA	NA	NA	NA	NA
Montanaceratops cerorhynchus	1	NA	1	NA	NA	NA	NA	NA	NA	NA	NA	0	NA	NA	NA	NA	NA	NA	NA	NA	NA	NA	NA	1	0	NA	NA	NA	NA	NA	1	NA	1	NA	NA	NA	1	NA	NA	NA	NA	0	NA	NA	NA	NA	NA	NA	NA
Prenoceratops pieganensis	NA	NA	NA	0	NA	NA	NA	NA	NA	NA	0	0	NA	NA	NA	NA	NA	NA	NA	NA	NA	1	NA	1	0	NA	NA	NA	NA	NA	1	NA	NA	NA	NA	NA	1	NA	NA	NA	NA	0	NA	NA	NA	NA	NA	NA	NA
Leptoceratops gracilis	1	1	1	0	0	NA	NA	NA	NA	NA	0	0	NA	NA	NA	NA	NA	NA	NA	1	0	1	1	1	0	0	0	1	0	0	0	0	1	0	NA	0	1	0	NA	0	0	0	NA	NA	NA	NA	NA	NA	NA
Udanoceratops tschizhovi	1	NA	1	0	NA	NA	NA	NA	NA	NA	NA	NA	NA	NA	NA	NA	NA	NA	NA	NA	NA	1	1	1	0	NA	NA	NA	NA	NA	NA	NA	1	NA	NA	NA	NA	NA	NA	NA	NA	0	NA	NA	NA	NA	NA	NA	NA
Graciliceratops mongoliensis	2	1	1	1	NA	NA	NA	NA	NA	NA	NA	NA	NA	NA	NA	NA	NA	NA	NA	1	0	1	1	1	1	0	0	2	0	0	NA	NA	1	0	NA	0	1	0	0	0	0	0	NA	NA	NA	NA	NA	NA	NA
Protoceratops andrewsi	2	1	1	1	1	0	0	0	0	0	0	0	NA	NA	NA	NA	NA	NA	NA	1	0	1	1	1	1	0	0	2	0	0	1	0	1	0	NA	0	1	0	0	0	0	0	NA	NA	NA	NA	NA	NA	NA
Protoceratops hellenikorhinus	2	1	1	1	1	0	0	2	0	0	0	0	NA	NA	NA	NA	NA	NA	NA	1	0	1	1	1	1	0	0	2	0	0	1	0	1	0	NA	0	1	0	0	0	0	0	NA	NA	NA	NA	NA	NA	NA
Ajkaceratops kozmai	NA	NA	NA	NA	NA	NA	NA	NA	NA	NA	NA	NA	NA	NA	NA	NA	NA	NA	NA	NA	NA	NA	NA	NA	NA	NA	NA	NA	NA	NA	NA	NA	NA	NA	NA	NA	NA	NA	NA	NA	NA	NA	NA	NA	NA	NA	NA	NA	NA
Magnirostris dodsoni	2	1	1	1	1	0	0	2	0	0	0	1	0	NA	1	1	0	NA	NA	1	0	1	1	1	1	0	0	NA	NA	NA	NA	0	1	NA	NA	NA	1	0	NA	NA	NA	0	NA	NA	NA	NA	NA	NA	NA
Bagaceratops rozhdestvenskyi	2	1	1	1	1	0	0	2	0	0	0	1	0	NA	1	1	0	NA	NA	1	0	1	1	1	1	0	0	2	0	0	0	0	1	1	0	0	1	0	0	0	0	0	NA	NA	NA	NA	NA	NA	NA
Turanoceratops tardabilis	NA	NA	NA	NA	NA	NA	NA	NA	NA	NA	NA	2	NA	NA	NA	0	0	NA	1	NA	NA	NA	NA	NA	NA	NA	NA	NA	NA	NA	NA	NA	NA	NA	NA	NA	NA	NA	NA	NA	NA	NA	NA	NA	NA	NA	NA	NA	NA
Zuniceratops christopheri	2	1	1	1	0	NA	NA	NA	NA	NA	0	2	NA	0	0	0	0	0	2	1	1	1	1	1	1	NA	NA	2	0	NA	NA	0	NA	NA	NA	NA	1	NA	NA	0	0	0	NA	NA	NA	NA	NA	NA	NA
Diabloceratops eatoni	2	1	1	1	1	0	0	2	0	0	0	2	NA	NA	0	0	0	0	2	2	1	1	2	1	1	0	0	2	0	0	0	0	0	1	0	1	1	0	0	0	1	1	1	0	0	0	NA	0	0
Machairoceratops cronusi	2	1	1	NA	NA	NA	NA	NA	NA	NA	0	2	NA	NA	NA	NA	NA	NA	NA	2	1	1	2	1	NA	NA	NA	2	1	0	0	0	0	1	0	1	1	0	0	0	1	1	1	0	0	0	NA	NA	0
Albertaceratops nesmoi	2	1	1	1	1	0	0	2	0	0	0	2	NA	NA	0	0	0	1	2	1	1	1	2	1	1	1	NA	2	1	0	0	2	0	1	0	1	1	0	0	0	1	1	1	0	0	0	NA	0	0
Medusaceratops lokii	2	1	1	NA	1	0	NA	2	0	0	0	2	NA	0	0	0	0	1	2	NA	1	1	2	1	1	1	NA	2	1	0	0	0	0	NA	NA	NA	1	NA	NA	NA	1	1	1	0	0	0	NA	0	NA
Xenoceratops foremostensis	2	1	1	NA	1	NA	NA	NA	NA	0	NA	NA	NA	NA	NA	NA	NA	NA	NA	NA	NA	NA	NA	NA	NA	NA	NA	2	1	0	0	NA	0	1	0	1	1	NA	NA	0	1	1	NA	NA	NA	NA	NA	NA	NA
Wendiceratops pinhornensis	2	1	1	1	1	0	NA	2	0	0	NA	NA	NA	NA	NA	NA	NA	NA	NA	1	NA	1	NA	NA	NA	NA	NA	2	1	0	0	2	0	1	1	1	1	0	1	0	1	1	1	0	0	0	NA	0	0
Sinoceratops zhuchengensis	2	1	1	1	1	1	0	2	1	NA	0	1	0	NA	1	0	0	2	2	NA	NA	NA	NA	NA	NA	NA	NA	2	1	0	0	0	0	1	1	1	1	0	1	0	1	1	1	0	0	0	NA	0	0
Nasutuceratops titusi	2	1	1	1	1	0	0	2	0	0	0	2	NA	NA	0	0	1	1	2	NA	NA	NA	2	1	1	0	0	2	1	0	0	2	0	1	1	1	1	0	1	0	1	1	0	0	0	0	NA	NA	0
Avaceratops lammersi	2	1	1	1	1	0	NA	NA	NA	0	0	2	NA	NA	NA	0	1	1	1	1	1	1	NA	1	1	NA	NA	2	1	0	0	2	0	0	NA	0	1	0	1	0	1	1	0	0	0	0	NA	0	0
Maltaceratops hammondorum	2	1	1	NA	NA	NA	NA	NA	NA	NA	NA	NA	NA	NA	NA	NA	NA	NA	NA	NA	NA	NA	NA	NA	NA	NA	NA	2	1	0	0	2	0	1	1	1	1	NA	1	0	1	1	1	0	0	0	NA	0	0
Spinops sternbergorum	2	1	1	NA	1	1	0	1	1	NA	0	1	0	NA	1	0	0	2	2	NA	NA	NA	NA	NA	NA	NA	NA	2	NA	0	NA	0	NA	1	0	1	1	0	1	0	1	1	NA	0	0	0	NA	0	1
Coronosaurus brinkmani	2	1	1	1	1	1	0	0	2	0	0	1	0	0	1	0	1	2	1	1	1	1	2	1	1	1	NA	2	1	0	0	1	0	1	0	1	1	0	1	0	1	1	1	0	0	0	NA	0	1
Centrosaurus apertus	2	1	1	1	1	1	0	0	2	0	0	1	0	0	1	0	0	2	1	1	1	1	2	1	1	1	NA	2	1	0	0	1	0	1	0	1	1	0	1	0	1	1	1	0	0	0	NA	0	1
Styracosaurus albertensis	2	1	1	1	1	1	0	0	2	0	0	1	0	0	1	0	0	2	2	1	1	1	2	1	1	1	NA	2	1	0	0	1	0	1	0	1	1	0	1	0	1	1	1	0	0	0	NA	0	1
Rubeosaurus ovatus	2	1	1	NA	1	1	0	1	2	NA	0	1	0	NA	1	0	0	2	2	NA	NA	NA	NA	NA	NA	NA	NA	2	NA	NA	NA	NA	NA	1	0	1	1	NA	NA	NA	NA	1	NA	0	0	0	NA	0	1
Einiosaurus procurvacornis	2	1	1	1	1	1	0	1	2	0	0	1	0	1	1	0	0	2	2	1	1	1	2	1	1	1	NA	2	1	0	0	1	0	1	0	1	1	0	1	0	1	1	1	0	0	0	NA	0	1
Achelousaurus horneri	2	1	1	1	1	2	0	3	0	0	0	1	1	1	1	0	0	2	2	1	1	1	2	1	1	1	NA	2	1	0	0	1	0	1	0	1	1	0	1	0	1	1	1	0	0	0	NA	0	1
Pachyrhinosaurus canadensis	2	1	1	1	1	2	0	3	0	0	0	1	1	NA	1	1	0	2	2	1	1	1	2	1	1	1	NA	2	NA	0	0	1	0	NA	NA	1	1	0	1	0	1	1	NA	NA	NA	NA	NA	NA	NA
Pachyrhinosaurus lakustai	2	1	1	1	1	2	0	3	0	0	0	1	1	1	1	1	0	2	2	1	1	1	2	1	1	1	NA	2	1	0	0	1	0	1	0	1	1	0	1	0	1	1	1	0	0	0	NA	0	1
Pachyrhinosaurus perotorum	2	1	1	1	1	2	0	3	0	0	0	1	1	NA	1	1	0	2	2	NA	NA	NA	NA	NA	NA	NA	NA	2	NA	NA	NA	1	NA	1	0	1	1	NA	NA	NA	1	1	NA	NA	NA	NA	NA	NA	NA
Kosmoceratops richardsoni	2	1	1	1	1	1	0	1	0	1	0	2	NA	0	0	0	1	1	2	2	1	1	2	1	1	0	0	2	2	0	0	0	0	1	0	2	1	0	2	0	1	1	1	1	1	1	1	0	3
Vagaceratops irvinensis	2	1	1	1	1	1	1	0	0	1	0	1	0	NA	1	0	0	2	2	2	1	1	2	1	1	0	0	2	2	1	0	0	0	0	NA	0	1	0	2	0	1	1	0	1	1	1	1	0	3
Agujaceratops mariscalensis	2	1	1	1	1	1	1	0	0	1	0	2	NA	0	0	0	1	1	0	2	1	1	2	1	1	0	1	2	2	1	0	0	0	1	2	1	1	1	NA	NA	1	1	0	1	1	0	NA	0	3
Mercuriceratops gemini	2	NA	NA	NA	NA	NA	NA	NA	NA	NA	NA	NA	NA	NA	NA	NA	NA	NA	NA	NA	NA	NA	NA	NA	NA	NA	NA	2	2	0	0	0	NA	NA	NA	NA	NA	NA	NA	NA	NA	1	0	1	0	0	NA	0	2
Mojoceratops kaiseni	2	1	1	2	1	1	1	0	0	1	0	2	NA	0	0	0	1	0	1	2	1	1	2	1	1	0	1	2	2	1	0	0	0	1	0	1	1	1	3	0	1	1	0	1	0	0	NA	0	3
Chasmosaurus belli	2	1	1	2	1	1	1	1	0	1	1	1	0	NA	1	0	0	2	2	2	1	1	2	1	1	0	0	2	2	1	0	0	0	1	0	2	1	1	3	0	1	1	0	1	0	0	NA	0	3
Chasmosaurus russelli	2	1	1	2	1	1	1	1	0	1	0	2	NA	0	1	0	1	2	2	2	1	1	2	NA	NA	NA	NA	2	2	1	0	0	0	1	2	2	1	1	0	0	1	1	0	1	1	0	NA	1	3
Utahceratops gettyi	2	1	1	3	1	1	1	0	0	1	0	2	NA	0	1	0	1	2	2	2	1	1	2	1	1	0	1	2	2	1	0	0	0	1	2	2	1	1	0	0	1	1	0	1	1	1	0	1	2
Pentaceratops sternbergii	2	1	1	3	1	1	1	0	0	1	0	2	NA	0	0	0	1	1	2	2	1	1	2	1	1	0	1	2	2	1	0	0	0	1	2	2	1	1	0	0	1	1	0	1	1	1	0	1	3
Coahuilaceratops magnacuerna	2	1	1	NA	1	1	1	0	0	NA	NA	2	NA	NA	0	NA	NA	NA	NA	NA	NA	NA	NA	NA	NA	NA	NA	2	NA	NA	0	0	0	NA	NA	NA	1	NA	NA	0	1	1	0	1	1	1	2	1	NA
Anchiceratops ornatus	2	1	1	2	1	1	0	0	0	1	0	2	NA	NA	0	1	1	1	1	2	1	1	2	1	1	0	1	2	2	1	0	0	0	0	NA	0	1	1	2	0	1	1	0	1	1	1	2	1	2
Bravoceratops polyphemus	2	NA	NA	3	1	1	NA	0	1	1	NA	2	NA	NA	0	NA	NA	NA	NA	2	NA	NA	2	1	1	0	1	2	2	0	NA	0	0	0	NA	0	1	1	0	0	1	1	0	1	1	NA	NA	1	3
Regaliceratops peterhewsi	2	1	1	2	1	1	0	0	0	1	0	2	NA	NA	1	0	0	1	2	2	1	1	2	1	1	0	1	2	1	0	0	0	0	0	NA	0	1	0	1	0	0	1	0	1	1	1	2	0	1
Arrhinoceratops brachyops	2	1	1	2	1	1	0	0	0	1	0	2	NA	NA	0	1	1	1	1	2	1	1	2	1	1	0	1	2	2	1	0	0	0	1	1	1	1	1	2	0	1	1	0	1	1	0	NA	1	2
Ojoceratops fowleri	2	1	1	NA	1	1	1	0	0	1	NA	NA	NA	NA	NA	NA	NA	NA	NA	NA	NA	NA	NA	NA	NA	NA	NA	2	2	0	NA	NA	NA	NA	NA	NA	1	NA	NA	NA	1	1	0	1	1	0	NA	1	NA
Torosaurus latus	2	1	1	0	1	1	1	0	0	1	0	2	NA	NA	0	1	1	1	2	2	1	1	2	1	1	0	1	2	2	1	0	0	0	0	NA	0	1	1	1	0	1	1	0	1	1	0	NA	1	2
Torosaurus utahensis	2	1	NA	0	1	1	NA	0	0	NA	0	2	NA	NA	0	1	0	1	2	2	1	1	2	1	1	0	0	2	2	1	0	0	0	0	NA	0	1	1	1	0	1	1	0	1	1	0	NA	1	2
Eotriceratops xerinsularis	2	1	1	0	1	1	NA	NA	0	NA	0	2	NA	NA	0	1	0	1	2	2	1	1	2	1	1	0	0	2	2	NA	NA	NA	NA	NA	NA	NA	1	NA	NA	NA	NA	1	0	1	1	0	NA	1	1
Nedoceratops hatcheri	2	1	1	0	1	1	1	0	0	NA	0	2	NA	NA	0	1	0	1	2	2	1	1	2	1	1	0	0	2	2	0	NA	NA	NA	NA	NA	NA	1	0	1	NA	1	1	0	1	1	0	NA	1	2
Triceratops horridus	2	1	1	0	1	1	1	0	0	1	0	2	NA	0	0	1	0	1	2	2	1	1	2	1	1	0	0	2	2	0	0	0	0	0	NA	0	1	0	1	1	1	1	0	1	1	0	NA	1	2
Triceratops prorsus	2	1	1	0	1	1	1	0	0	1	0	2	NA	NA	0	1	0	1	2	2	1	1	2	1	1	0	0	2	2	0	0	0	0	0	NA	0	1	0	1	1	1	1	0	1	1	0	NA	1	2
[truncated: 37 more columns]

## Sheet: Other visual characters
Taxon	4	8	9	10	11	13	17	18	19	20	21	32	41	42	43	48	49	50	61	68	73	74	75	77	78	79	95	98	99	104	107	108	109	110	111	115	121	122	127	128	129	132	141	144	145	146	147	148	149
Yinlong downsi	0	NA	1	0	0	0	0	NA	0	0	NA	0	0	0	0	0	1	0	0	0	0	0	0	0	0	NA	NA	0	NA	NA	0	0	0	0	0	0	NA	NA	0	0	0	0	0	0	0	NA	NA	NA	NA
Chaoyangsaurus youngi	NA	0	1	NA	0	NA	NA	NA	NA	NA	NA	NA	NA	NA	NA	NA	NA	NA	NA	NA	NA	NA	0	NA	NA	NA	NA	NA	NA	NA	NA	0	NA	NA	NA	NA	NA	NA	NA	NA	NA	NA	NA	NA	NA	NA	NA	NA	NA
Hualianceratops wucaiwanensis	NA	NA	NA	NA	NA	NA	NA	NA	NA	NA	NA	NA	NA	NA	NA	NA	NA	NA	NA	NA	NA	NA	0	NA	NA	NA	NA	NA	NA	NA	NA	0	NA	NA	NA	NA	NA	NA	NA	NA	NA	NA	NA	NA	NA	NA	NA	NA	NA
Xuanhuaceratops niei	NA	NA	NA	NA	NA	NA	NA	NA	NA	NA	NA	NA	NA	NA	NA	NA	NA	NA	NA	NA	NA	NA	NA	NA	NA	NA	NA	NA	NA	NA	NA	0	NA	NA	NA	0	NA	NA	NA	NA	NA	NA	NA	NA	NA	NA	NA	NA	NA
Psittacosaurus gobiensis	0	0	1	NA	0	NA	NA	NA	NA	NA	NA	NA	NA	NA	NA	NA	NA	NA	NA	NA	NA	NA	0	NA	NA	NA	NA	NA	NA	NA	NA	1	NA	NA	NA	0	NA	NA	0	0	0	NA	NA	NA	NA	NA	NA	NA	NA
Psittacosaurus lujiatunensis	0	0	1	NA	0	NA	NA	NA	NA	NA	NA	NA	NA	NA	NA	NA	NA	NA	NA	NA	NA	NA	0	NA	NA	NA	NA	NA	NA	NA	NA	1	NA	NA	NA	0	NA	NA	0	0	0	NA	NA	NA	NA	NA	NA	NA	NA
Psittacosaurus mongoliensis	0	0	1	NA	0	NA	NA	NA	NA	NA	NA	NA	NA	NA	NA	NA	NA	NA	NA	NA	NA	NA	0	NA	NA	NA	NA	NA	NA	NA	NA	1	NA	NA	NA	0	NA	NA	0	0	0	NA	NA	NA	NA	NA	NA	NA	NA
Psittacosaurus mazongshanensis	NA	NA	1	NA	NA	NA	NA	NA	NA	NA	NA	NA	NA	NA	NA	NA	NA	NA	NA	NA	NA	NA	NA	NA	NA	NA	NA	NA	NA	NA	NA	NA	NA	NA	NA	NA	NA	NA	NA	NA	NA	NA	NA	NA	NA	NA	NA	NA	NA
Psittacosaurus neimongoliensis	NA	NA	NA	NA	NA	NA	NA	NA	NA	NA	NA	NA	NA	NA	NA	NA	NA	NA	NA	NA	NA	NA	NA	NA	NA	NA	NA	NA	NA	NA	NA	NA	NA	NA	NA	NA	NA	NA	NA	NA	NA	NA	NA	NA	NA	NA	NA	NA	NA
Psittacosaurus meileyingensis	NA	NA	NA	NA	NA	NA	NA	NA	NA	NA	NA	NA	NA	NA	NA	NA	NA	NA	NA	NA	NA	NA	NA	NA	NA	NA	NA	NA	NA	NA	NA	NA	NA	NA	NA	NA	NA	NA	NA	NA	NA	NA	NA	NA	NA	NA	NA	NA	NA
Psittacosaurus sibiricus	0	NA	1	NA	0	NA	NA	NA	NA	NA	NA	NA	NA	NA	NA	NA	NA	NA	NA	NA	NA	NA	NA	NA	NA	NA	NA	NA	NA	NA	NA	NA	NA	NA	NA	NA	NA	NA	NA	NA	NA	NA	NA	NA	NA	NA	NA	NA	NA
Psittacosaurus sinensis	0	NA	1	NA	0	NA	NA	NA	NA	NA	NA	NA	NA	NA	NA	NA	NA	NA	NA	NA	NA	NA	0	NA	NA	NA	NA	NA	NA	NA	NA	1	NA	NA	NA	0	NA	NA	0	0	0	NA	NA	NA	NA	NA	NA	NA	NA
Psittacosaurus xinjiangensis	NA	NA	NA	NA	NA	NA	NA	NA	NA	NA	NA	NA	NA	NA	NA	NA	NA	NA	NA	NA	NA	NA	NA	NA	NA	NA	NA	NA	NA	NA	NA	NA	NA	NA	NA	NA	NA	NA	NA	NA	NA	NA	NA	NA	NA	NA	NA	NA	NA
Mosaiceratops azumai	0	NA	1	NA	1	NA	NA	NA	NA	NA	NA	NA	NA	NA	NA	NA	NA	1	NA	NA	NA	NA	0	NA	NA	NA	NA	NA	NA	NA	NA	0	NA	NA	NA	0	NA	NA	NA	0	1	NA	NA	NA	NA	NA	NA	NA	NA
Liaoceratops yanzigouensis	0	0	1	NA	1	NA	NA	NA	NA	NA	NA	NA	NA	NA	NA	NA	NA	1	NA	NA	NA	NA	0	NA	NA	NA	NA	NA	NA	NA	NA	0	NA	NA	NA	0	NA	NA	0	0	1	NA	NA	NA	NA	NA	NA	NA	NA
Yamaceratops dorngobiensis	NA	0	1	NA	1	NA	NA	NA	NA	NA	NA	NA	NA	NA	NA	NA	NA	1	NA	NA	NA	NA	NA	NA	NA	NA	NA	NA	NA	NA	NA	0	NA	NA	NA	0	NA	NA	0	0	1	NA	NA	NA	NA	NA	NA	NA	NA
Auroroceratops rugosus	0	0	NA	NA	NA	NA	NA	NA	NA	NA	NA	NA	NA	NA	NA	NA	NA	1	NA	NA	NA	NA	0	NA	NA	NA	NA	NA	NA	NA	NA	0	NA	NA	NA	0	NA	NA	0	0	1	NA	NA	NA	NA	NA	NA	NA	NA
Archaeoceratops yujingziensis	0	0	1	NA	1	NA	NA	NA	NA	NA	NA	NA	NA	NA	NA	NA	NA	1	NA	NA	NA	NA	0	NA	NA	NA	NA	NA	NA	NA	NA	0	NA	NA	NA	0	NA	NA	0	0	1	NA	NA	NA	NA	NA	NA	NA	NA
Archaeoceratops oshimai	NA	NA	NA	NA	NA	NA	NA	NA	NA	NA	NA	NA	NA	NA	NA	NA	NA	NA	NA	NA	NA	NA	NA	NA	NA	NA	NA	NA	NA	NA	NA	NA	NA	NA	NA	NA	NA	NA	NA	NA	NA	NA	NA	NA	NA	NA	NA	NA	NA
Aquilops americanus	0	NA	1	NA	1	NA	NA	NA	NA	NA	NA	NA	NA	NA	NA	NA	NA	1	NA	NA	NA	NA	0	NA	NA	NA	NA	NA	NA	NA	NA	NA	NA	NA	NA	0	NA	NA	NA	NA	NA	NA	NA	NA	NA	NA	NA	NA	NA
Unescoceratops koppeihusi	NA	NA	NA	NA	NA	NA	NA	NA	NA	NA	NA	NA	NA	NA	NA	NA	NA	NA	NA	NA	NA	NA	NA	NA	NA	NA	NA	NA	NA	NA	NA	NA	NA	NA	NA	NA	NA	NA	NA	NA	NA	NA	NA	NA	NA	NA	NA	NA	NA
Gryphoceratops morrisoni	NA	NA	NA	NA	NA	NA	NA	NA	NA	NA	NA	NA	NA	NA	NA	NA	NA	NA	NA	NA	NA	NA	NA	NA	NA	NA	NA	NA	NA	NA	NA	NA	NA	NA	NA	NA	NA	NA	NA	NA	NA	NA	NA	NA	NA	NA	NA	NA	NA
Zhuchengceratops inexpectus	NA	1	NA	NA	NA	NA	NA	NA	NA	NA	NA	NA	NA	NA	NA	NA	NA	NA	NA	NA	NA	NA	NA	NA	NA	NA	NA	NA	NA	NA	NA	NA	NA	NA	NA	NA	NA	NA	NA	NA	NA	NA	NA	NA	NA	NA	NA	NA	NA
Helioceratops brachygnathus	NA	NA	NA	NA	NA	NA	NA	NA	NA	NA	NA	NA	NA	NA	NA	NA	NA	NA	NA	NA	NA	NA	NA	NA	NA	NA	NA	NA	NA	NA	NA	NA	NA	NA	NA	NA	NA	NA	NA	NA	NA	NA	NA	NA	NA	NA	NA	NA	NA
Koreaceratops hwaseongensis	NA	NA	NA	NA	NA	NA	NA	NA	NA	NA	NA	NA	NA	NA	NA	NA	NA	NA	NA	NA	NA	NA	NA	NA	NA	NA	NA	NA	NA	NA	NA	NA	NA	NA	NA	NA	NA	NA	NA	NA	NA	NA	NA	NA	NA	NA	NA	NA	NA
Asiaceratops salsopaludalis	NA	NA	NA	NA	NA	NA	NA	NA	NA	NA	NA	NA	NA	NA	NA	NA	NA	1	NA	NA	NA	NA	NA	NA	NA	NA	NA	NA	NA	NA	NA	0	NA	NA	NA	NA	NA	NA	NA	NA	NA	NA	NA	NA	NA	NA	NA	NA	NA
Cerasinops hodgskissi	NA	NA	NA	NA	NA	NA	NA	NA	NA	NA	NA	NA	NA	NA	NA	NA	NA	1	NA	NA	NA	NA	0	NA	NA	NA	NA	NA	NA	NA	1	NA	NA	NA	NA	0	NA	NA	NA	0	1	NA	NA	1	NA	NA	NA	NA	NA
Montanaceratops cerorhynchus	NA	NA	NA	NA	NA	NA	NA	NA	NA	NA	NA	NA	NA	NA	NA	NA	NA	NA	NA	NA	NA	NA	NA	NA	NA	NA	NA	NA	NA	NA	1	0	NA	NA	NA	0	NA	NA	NA	0	1	NA	NA	NA	NA	NA	NA	NA	NA
Prenoceratops pieganensis	0	NA	NA	NA	NA	NA	1	NA	NA	NA	NA	NA	NA	NA	NA	NA	NA	1	NA	NA	NA	NA	0	NA	NA	NA	NA	NA	NA	NA	1	0	NA	NA	NA	NA	NA	NA	NA	0	1	NA	NA	NA	NA	NA	NA	NA	NA
Leptoceratops gracilis	0	NA	1	1	1	1	1	NA	0	0	NA	0	1	0	1	0	0	1	0	0	0	0	0	0	0	NA	0	0	NA	0	1	0	0	0	0	0	0	0	0	0	1	0	0	0	0	NA	0	NA	NA
Udanoceratops tschizhovi	NA	NA	1	NA	1	NA	1	NA	NA	NA	NA	NA	NA	NA	NA	NA	NA	NA	NA	NA	NA	NA	NA	NA	NA	NA	NA	NA	NA	NA	1	0	NA	NA	NA	NA	NA	NA	NA	NA	NA	NA	NA	NA	NA	NA	NA	NA	NA
Graciliceratops mongoliensis	1	NA	NA	NA	NA	NA	NA	NA	NA	NA	NA	NA	NA	NA	NA	NA	NA	NA	NA	NA	NA	NA	0	NA	NA	NA	1	0	NA	0	2	0	NA	NA	NA	NA	0	1	1	1	1	NA	0	1	0	0	0	0	0
Protoceratops andrewsi	1	1	1	0	0	1	1	NA	0	0	NA	0	1	0	1	0	1	0	2	0	0	0	1	0	0	NA	1	0	NA	0	2	0	0	0	0	1	0	1	1	1	1	0	0	1	0	0	0	0	0
Protoceratops hellenikorhinus	1	NA	1	0	0	1	1	NA	0	0	NA	0	1	0	0	0	1	0	2	0	0	0	1	0	0	NA	1	0	NA	0	2	0	0	0	0	1	0	1	1	1	1	0	0	1	0	0	0	0	0
Ajkaceratops kozmai	1	NA	1	1	1	1	1	NA	0	0	NA	0	NA	NA	NA	NA	NA	NA	NA	NA	NA	NA	NA	NA	NA	NA	NA	NA	NA	NA	NA	NA	NA	NA	NA	NA	NA	NA	NA	NA	NA	NA	NA	NA	NA	NA	NA	NA	NA
Magnirostris dodsoni	1	0	1	1	1	1	1	NA	0	0	NA	0	0	0	1	0	1	0	2	0	0	0	0	NA	0	NA	1	0	NA	0	2	0	0	0	0	1	NA	NA	NA	NA	NA	NA	NA	NA	NA	NA	NA	NA	NA
Bagaceratops rozhdestvenskyi	1	0	1	1	1	1	1	NA	0	0	NA	0	1	0	1	0	1	0	2	0	0	0	0	0	0	NA	1	0	NA	0	2	0	0	0	0	1	0	1	1	1	1	0	0	1	0	0	0	0	0
Turanoceratops tardabilis	NA	NA	NA	NA	NA	NA	NA	NA	NA	NA	NA	NA	NA	NA	NA	NA	NA	NA	NA	NA	NA	NA	1	1	NA	NA	NA	NA	NA	NA	NA	NA	NA	NA	NA	1	NA	NA	NA	NA	NA	NA	NA	NA	NA	NA	NA	NA	NA
Zuniceratops christopheri	2	NA	NA	1	NA	1	2	0	1	1	0	NA	0	1	1	0	NA	1	2	0	0	1	1	1	1	0	1	1	0	0	NA	0	NA	1	1	1	0	NA	NA	NA	NA	NA	NA	1	0	1	0	0	0
Diabloceratops eatoni	2	1	1	2	1	1	2	1	1	1	1	0	0	1	1	1	0	1	2	0	0	1	1	1	1	0	1	1	0	0	2	0	1	1	1	2	0	1	1	1	1	0	1	1	1	1	0	0	0
Machairoceratops cronusi	2	1	NA	NA	NA	NA	NA	NA	NA	NA	NA	NA	NA	NA	NA	NA	NA	NA	NA	NA	NA	NA	NA	NA	NA	NA	1	NA	NA	NA	NA	NA	NA	NA	NA	NA	1	1	1	1	1	0	NA	1	1	1	0	0	0
Albertaceratops nesmoi	2	1	1	NA	1	1	2	1	1	1	NA	NA	0	1	1	1	0	1	2	0	NA	1	1	1	1	1	1	1	0	1	2	0	1	1	1	NA	1	1	1	1	1	0	1	1	1	1	0	0	0
Medusaceratops lokii	2	1	1	NA	1	1	2	1	1	1	NA	1	NA	NA	1	1	0	1	2	0	0	1	1	1	1	1	1	1	0	1	2	0	1	1	1	NA	1	1	1	1	1	0	1	1	1	1	0	0	0
Xenoceratops foremostensis	2	1	NA	NA	NA	NA	NA	NA	NA	NA	NA	NA	NA	NA	NA	NA	NA	NA	NA	NA	NA	NA	NA	NA	NA	NA	NA	NA	NA	NA	NA	NA	NA	NA	NA	NA	1	1	1	1	1	NA	NA	1	NA	1	0	0	0
Wendiceratops pinhornensis	2	NA	1	2	1	1	NA	1	1	1	NA	NA	NA	NA	NA	1	0	1	2	NA	0	1	1	NA	NA	NA	1	NA	NA	NA	NA	NA	NA	NA	NA	NA	1	1	1	1	1	0	1	1	1	1	0	0	0
Sinoceratops zhuchengensis	2	1	NA	NA	NA	NA	2	NA	NA	NA	1	NA	NA	NA	1	1	0	1	2	0	0	1	1	1	0	NA	NA	NA	NA	NA	NA	NA	NA	1	1	2	1	1	1	1	1	0	1	1	1	1	0	0	0
Nasutuceratops titusi	2	1	1	2	1	1	2	1	1	1	1	1	0	1	1	1	0	1	2	0	0	1	1	1	1	0	NA	NA	NA	1	NA	NA	NA	1	1	2	NA	1	1	1	1	0	1	1	1	1	0	0	0
Avaceratops lammersi	2	1	1	2	1	1	2	1	1	1	NA	0	NA	NA	1	1	0	1	2	NA	0	1	1	1	1	0	1	1	0	NA	2	0	NA	1	1	2	1	1	1	1	1	0	1	0	1	NA	0	NA	NA
Maltaceratops hammondorum	2	1	NA	NA	NA	NA	NA	NA	NA	NA	NA	NA	NA	NA	NA	NA	NA	NA	NA	NA	NA	NA	NA	NA	NA	NA	NA	NA	NA	NA	NA	NA	NA	NA	NA	NA	1	1	1	1	1	NA	1	1	1	1	0	0	0
Spinops sternbergorum	2	1	1	NA	1	1	2	NA	1	NA	1	NA	NA	NA	1	1	0	NA	2	0	NA	1	1	1	1	1	NA	NA	NA	NA	NA	NA	NA	NA	NA	2	1	1	NA	NA	NA	NA	1	1	1	1	0	0	0
Coronosaurus brinkmani	2	1	1	2	1	1	2	1	1	1	1	1	0	1	1	1	0	1	2	0	NA	1	1	1	1	1	1	1	0	1	2	0	1	1	1	2	1	1	1	1	1	0	1	1	1	1	0	0	0
Centrosaurus apertus	2	1	1	2	1	1	2	1	1	1	1	1	0	1	1	1	0	1	2	0	0	1	1	1	1	1	1	1	0	1	2	0	1	1	1	2	1	1	1	1	1	0	1	1	1	1	0	0	0
Styracosaurus albertensis	2	1	1	2	1	1	2	1	1	1	1	1	0	1	1	1	0	1	2	0	0	1	1	1	1	1	1	1	0	1	2	0	1	1	1	2	1	1	1	1	1	0	1	1	1	1	0	0	0
Rubeosaurus ovatus	2	1	1	2	1	1	2	1	1	1	NA	1	0	1	1	1	0	NA	2	0	NA	NA	1	1	NA	NA	NA	NA	NA	NA	NA	NA	NA	NA	NA	NA	1	NA	NA	NA	NA	NA	NA	NA	1	NA	0	0	NA
Einiosaurus procurvacornis	2	1	1	NA	1	1	2	1	1	1	1	NA	NA	NA	1	1	0	1	2	0	NA	1	1	1	0	NA	1	1	0	1	2	0	1	1	1	2	1	1	1	1	1	0	1	1	1	1	0	0	0
Achelousaurus horneri	2	1	1	2	1	1	2	1	1	1	1	1	NA	NA	1	1	0	1	2	0	0	1	1	1	0	NA	1	NA	NA	1	2	0	1	1	1	2	1	1	1	1	1	0	1	1	1	1	0	0	0
Pachyrhinosaurus canadensis	2	1	1	2	1	1	2	1	1	1	1	1	NA	NA	1	1	0	1	2	0	0	1	1	1	0	NA	1	1	0	1	2	0	1	1	1	2	NA	NA	1	1	1	0	1	1	1	NA	NA	NA	0
Pachyrhinosaurus lakustai	2	1	1	2	1	1	2	1	1	1	1	1	0	1	1	1	0	1	2	0	0	1	1	1	0	NA	1	NA	NA	1	2	0	NA	1	1	2	1	1	1	1	1	0	1	1	1	1	0	0	0
Pachyrhinosaurus perotorum	2	1	1	2	1	1	2	1	1	1	NA	1	NA	NA	NA	1	0	1	NA	0	0	1	1	1	0	NA	NA	NA	NA	NA	NA	NA	NA	1	1	2	1	NA	NA	NA	NA	NA	NA	1	NA	1	0	0	0
Kosmoceratops richardsoni	2	1	1	1	1	1	2	0	1	1	0	0	0	0	0	1	0	1	2	0	0	1	1	1	1	1	1	1	0	1	2	0	1	1	1	2	1	0	1	1	1	1	1	1	1	0	0	0	0
Vagaceratops irvinensis	2	1	1	1	1	1	2	0	1	1	0	0	0	0	0	1	0	1	2	0	0	1	1	1	1	1	1	1	0	1	2	0	1	1	1	2	1	0	1	1	1	1	NA	1	1	0	0	0	0
Agujaceratops mariscalensis	2	1	1	1	1	1	2	0	1	1	0	0	0	0	0	1	0	1	2	0	0	1	1	1	1	1	1	1	1	1	2	0	1	1	1	NA	1	NA	1	1	1	1	NA	1	1	0	1	NA	1
Mercuriceratops gemini	NA	NA	NA	NA	NA	NA	NA	NA	NA	NA	NA	NA	NA	NA	NA	NA	NA	NA	NA	NA	NA	NA	NA	NA	NA	NA	NA	NA	NA	NA	NA	NA	NA	NA	NA	NA	1	NA	1	1	1	NA	NA	NA	NA	NA	NA	NA	NA
Mojoceratops kaiseni	2	1	1	1	1	1	2	0	1	1	0	0	0	0	0	1	0	1	2	0	1	1	1	1	1	1	1	1	0	1	2	0	1	1	1	2	1	1	1	1	1	1	1	1	1	0	1	0	1
Chasmosaurus belli	2	1	1	1	1	1	2	0	1	1	0	0	0	0	0	1	0	1	2	0	1	1	1	1	1	1	1	1	0	1	2	0	1	1	1	2	1	1	1	1	1	1	1	1	1	0	0	0	1
Chasmosaurus russelli	2	NA	1	1	1	1	2	0	1	1	0	0	0	0	0	1	0	1	2	0	0	1	1	1	1	1	1	1	1	NA	NA	NA	1	NA	NA	NA	1	1	1	1	1	1	1	1	1	0	0	0	1
Utahceratops gettyi	2	1	1	1	1	1	2	0	1	1	0	0	0	0	1	1	0	1	2	0	0	1	1	1	1	1	1	1	1	1	2	0	1	1	1	2	1	0	1	1	1	1	1	1	1	0	0	1	1
Pentaceratops sternbergii	2	1	1	1	1	1	2	0	1	1	0	0	0	0	1	1	0	1	2	0	0	1	1	1	1	1	1	1	1	1	2	0	1	1	1	2	1	0	1	1	1	1	1	1	1	0	0	1	1
Coahuilaceratops magnacuerna	2	1	1	1	1	1	2	0	1	1	0	0	0	0	NA	1	0	1	2	1	NA	NA	1	NA	NA	NA	NA	NA	NA	NA	NA	NA	NA	NA	NA	NA	1	NA	1	1	1	1	NA	1	1	NA	NA	NA	1
Anchiceratops ornatus	2	1	1	1	1	1	2	0	1	1	0	0	0	0	1	1	0	1	2	NA	0	1	1	1	1	1	1	1	1	1	2	0	1	1	1	2	1	0	1	1	1	1	1	1	1	1	0	0	0
Bravoceratops polyphemus	NA	NA	NA	NA	NA	NA	NA	NA	NA	NA	NA	NA	NA	NA	1	NA	NA	NA	2	0	NA	NA	NA	NA	NA	NA	1	1	1	1	2	0	1	1	NA	NA	1	NA	1	1	1	1	1	1	1	NA	0	NA	1
Regaliceratops peterhewsi	2	NA	1	1	1	1	2	0	1	1	0	0	0	0	1	1	0	1	2	1	0	1	1	1	1	0	1	NA	NA	1	NA	NA	NA	1	1	2	1	1	1	1	1	1	1	1	1	1	0	0	0
Arrhinoceratops brachyops	2	1	1	1	1	1	2	0	1	1	0	0	0	0	1	1	0	1	2	1	0	1	1	1	1	1	1	1	1	1	2	0	1	1	1	2	1	0	1	1	1	1	1	1	1	1	0	0	0
Ojoceratops fowleri	2	1	1	1	1	1	NA	NA	1	NA	0	NA	0	0	NA	1	0	NA	2	1	NA	1	NA	1	1	1	NA	NA	NA	NA	NA	NA	NA	NA	NA	NA	1	0	1	1	1	1	NA	NA	NA	1	0	0	0
Torosaurus latus	2	1	1	1	1	1	2	0	1	1	0	0	NA	NA	1	1	0	1	2	0	0	1	1	1	1	1	1	1	1	1	2	0	1	1	1	2	1	0	1	1	1	1	1	1	1	1	0	0	2
Torosaurus utahensis	2	NA	NA	NA	NA	1	NA	NA	NA	NA	NA	NA	NA	NA	NA	NA	NA	NA	2	NA	0	1	1	1	1	1	1	1	1	1	2	0	1	1	1	2	1	0	1	1	1	1	1	1	1	1	0	0	2
Eotriceratops xerinsularis	2	1	1	1	1	1	2	0	1	1	0	0	0	0	1	1	0	1	2	NA	0	1	1	NA	1	1	1	NA	NA	1	2	0	NA	NA	NA	NA	1	NA	1	1	1	1	NA	NA	NA	NA	NA	NA	NA
Nedoceratops hatcheri	2	1	1	1	1	1	2	0	1	1	0	0	NA	NA	1	1	0	1	2	NA	0	1	1	1	1	1	1	1	1	1	2	0	NA	1	1	2	1	0	1	1	1	1	1	1	1	1	0	0	2
Triceratops horridus	2	1	1	1	1	1	2	0	1	1	0	0	0	0	1	1	0	1	2	0	0	1	1	1	1	1	1	1	1	1	2	0	1	1	1	2	1	0	1	1	1	1	1	0	1	NA	0	NA	NA
Triceratops prorsus	2	1	1	1	1	1	2	0	1	1	0	0	0	0	1	1	0	1	2	0	0	1	1	1	1	1	1	1	1	1	2	0	1	1	1	2	1	0	1	1	1	1	1	0	1	NA	0	NA	NA
[truncated: 19 more columns]

## Sheet: Phylogenetic distance, sympatry
Taxon	Psittacosaurus lujiatunensis	Psittacosaurus mongoliensis	Montanoceratops cerorhynchus	Leptoceratops gracilis	Protoceratops andrewsi	Protoceratops hellenikorhinus	Bagaceratops rozhdestvenskyi	Zuniceratops christopheri	Diabloceratops eatoni	Machairoceratops cronusi	Albertaceratops nesmoi	Xenoceratops foremostensis	Wendiceratops pinhornensis	Sinoceratops zhuchengensis	Nasutuceratops titusi	Avaceratops lammersi	Spinops sternbergorum	Coronosaurus brinkmani	Centrosaurus apertus	Styracosaurus albertensis	Rubeosaurus ovatus	Einiosaurus procurvacornis	Achelousaurus horneri	Pachyrhinosaurus canadensis	Pachyrhinosaurus lakustai	Pachyrhinosaurus perotorum	Kosmoceratops richardsoni	Vagaceratops irvinensis	Agujaceratops mariscalensis	Mojoceratops kaiseni	Chasmosaurus belli	Chasmosaurus russelli	Utahceratops gettyi	Pentaceratops sternbergii	Coahuilaceratops magnacuerna	Anchiceratops ornatus	Bravoceratops polyphemus	Regaliceratops peterhewsi	Arrhinoceratops brachyops	Ojoceratops fowleri	Torosaurus latus	Torosaurus utahensis	Eotriceratops xerinsularis	Nedoeratops hatcheri	Triceratops horridus	Triceratops prorsus
Psittacosaurus lujiatunensis
Psittacosaurus mongoliensis	5
Montanoceratops cerorhynchus	67	67
Leptoceratops gracilis	67	67	6
Protoceratops andrewsi	61	61	54	54
Protoceratops hellenikorhinus	61	61	54	54	1
Bagaceratops rozhdestvenskyi	28	28	54	54	3	3
Zuniceratops christopheri	18	18	54	54	36	36	6
Diabloceratops eatoni	57	57	54	54	36	36	17	14
Machairoceratops cronusi	57	57	54	54	36	36	17	14	5
Albertaceratops nesmoi	57	57	54	54	36	36	17	14	5	5
Xenoceratops foremostensis	57	57	54	54	36	36	17	14	12	12	12
Wendiceratops pinhornensis	57	57	54	54	36	36	17	14	12	12	12	3
Sinoceratops zhuchengensis	57	57	54	54	36	36	17	14	12	12	12	1	3
Nasutuceratops titusi	59	59	54	54	36	36	36	32	14	14	14	17	14	14
Avaceratops lammersi	57	57	54	54	36	36	17	14	5	5	12	5	9	9	1
Spinops sternbergorum	57	57	54	54	36	36	34	30	12	12	12	5	7	8	12	17
Coronosaurus brinkmani	57	57	54	54	36	36	34	30	12	12	12	5	7	8	12	17	2
Centrosaurus apertus	57	57	54	54	36	36	34	30	12	12	12	5	7	8	12	17	2	1
Styracosaurus albertensis	59	59	54	54	36	36	36	32	17	17	17	12	12	12	17	17	4	4	4
Rubeosaurus ovatus	59	59	54	54	36	36	36	32	17	17	17	12	12	12	17	17	4	4	4	1
Einiosaurus procurvacornis	59	59	54	54	36	36	36	32	14	14	14	5	5	6	17	17	12	12	12	12	12
Achelousaurus horneri	59	59	54	54	36	36	36	32	14	14	14	5	5	5	17	17	12	12	12	12	12	1
Pachyrhinosaurus canadensis	61	61	54	54	38	38	38	34	17	17	17	7	5	7	17	17	12	12	12	12	12	4	3
Pachyrhinosaurus lakustai	61	61	54	54	38	38	38	34	17	17	17	7	5	7	17	17	12	12	12	12	12	4	3	2
Pachyrhinosaurus perotorum	64	64	54	54	43	43	43	38	17	17	17	7	5	7	17	17	12	12	12	12	12	4	3	2	1
Kosmoceratops richardsoni	54	54	54	54	31	31	31	27	25	25	25	25	25	25	25	25	31	31	31	31	31	24	24	35	32	37
Vagaceratops irvinensis	54	54	54	54	31	31	31	27	25	25	25	25	25	25	25	25	31	31	31	31	31	24	24	35	32	37	1
Agujaceratops mariscalensis	54	54	54	54	31	31	31	27	25	25	25	25	25	25	25	25	31	31	31	31	31	24	24	32	32	37	10	10
Mojoceratops kaiseni	54	54	54	54	31	31	31	27	25	25	25	25	25	25	25	25	31	31	31	31	31	24	24	32	32	37	10	10	3
Chasmosaurus belli	54	54	54	54	31	31	31	27	25	25	25	25	25	25	25	25	31	31	31	31	31	24	24	32	32	37	10	10	3	2
Chasmosaurus russelli	54	54	54	54	31	31	31	27	25	25	25	25	25	25	25	25	31	31	31	31	31	24	24	32	32	37	10	10	3	2	1
Utahceratops gettyi	62	62	54	54	38	38	38	34	32	32	32	32	32	32	32	32	32	32	32	32	32	32	24	30	32	37	10	10	5	5	5	5
Pentaceratops sternbergii	62	62	54	54	38	38	38	34	32	32	32	32	32	32	32	32	32	32	32	32	32	32	32	32	32	37	10	10	5	5	5	5	1
Coahuilaceratops magnacuerna	62	62	54	54	39	39	39	36	34	34	34	34	34	34	34	34	34	34	34	34	34	34	34	34	34	37	16	16	7	7	7	7	7	7
Anchiceratops ornatus	62	62	54	54	39	39	39	36	34	34	34	34	34	34	34	34	34	34	34	34	34	34	34	34	34	37	16	16	14	14	14	14	14	14	15
Bravoceratops polyphemus	62	62	54	54	39	39	39	36	34	34	34	34	34	34	34	34	34	34	34	34	34	34	34	34	34	37	16	16	7	7	7	7	7	7	1	10
Regaliceratops peterhewsi	67	67	54	54	44	44	44	40	38	38	38	38	38	38	38	38	38	38	38	38	38	38	38	38	38	37	20	20	18	18	18	18	18	18	18	10	18
Arrhinoceratops brachyops	62	62	54	54	39	39	39	35	34	34	34	34	34	34	34	34	34	34	34	34	34	34	34	34	34	37	16	16	14	14	14	14	14	14	15	1	10	9
Ojoceratops fowleri	67	67	54	54	44	44	44	40	38	38	38	38	38	38	38	38	38	38	38	38	38	38	38	38	38	37	20	20	18	18	18	18	18	18	18	10	18	8	10
Torosaurus latus	67	67	54	54	44	44	44	40	38	38	38	38	38	38	38	38	38	38	38	38	38	38	38	38	38	38	20	20	18	18	18	18	18	18	18	10	18	8	10	8
Torosaurus utahensis	67	67	54	54	44	44	44	40	38	38	38	38	38	38	38	38	38	38	38	38	38	38	38	38	38	37	20	20	18	18	18	18	18	18	18	10	18	8	10	8	1
Eotriceratops xerinsularis	67	67	54	54	44	44	44	40	38	38	38	38	38	38	38	38	38	38	38	38	38	38	38	38	38	37	20	20	18	18	18	18	18	18	18	10	18	8	10	8	8	8
Nedoeratops hatcheri	67	67	54	54	44	44	44	40	38	38	38	38	38	38	38	38	38	38	38	38	38	38	38	38	38	37	20	20	18	18	18	18	18	18	18	10	18	8	10	8	4	4	8
Triceratops horridus	67	67	54	54	44	44	44	40	38	38	38	38	38	38	38	38	38	38	38	38	38	38	38	38	38	38	20	20	18	18	18	18	18	18	18	10	18	8	10	8	3	3	8	4
Triceratops prorsus	67	67	54	54	44	44	44	40	38	38	38	38	38	38	38	38	38	38	38	38	38	38	38	38	38	38	20	20	18	18	18	18	18	18	18	10	18	8	10	8	3	3	8	4	1
			Sympatry guide
				= sympatric
				= allopatric
				= pseudo sympatric
